# Supplementary material for: Microbiota Profiles of Hen Eggs from the Different Seasons and Different Sectors of Shanghai, China
Source: Microorganisms. 2023 Oct 9;11(10):2519. doi: 10.3390/microorganisms11102519 (PMC10609546; doi:10.3390/microorganisms11102519)
Supplement: Supplementary file 1 [file microorganisms-11-02519-s001.zip]

Archive with 1 entries (1 files):
- microorganisms-2617643-supplementary.pdf
